# Supplementary material for: Piperine inhibits biofilm formation and efflux activity and dysregulates lipid metabolism in Mycobacterium abscessus
Source: PLoS One. 2026 Jan 22;21(1):e0341420. doi: 10.1371/journal.pone.0341420 (PMC12826518; doi:10.1371/journal.pone.0341420)
Supplement: S3 Fig — M. abscessus cells in log-phase were incubated with dimethyl sulfoxide (“Mab”) or piperine at sub-MIC levels (100 µg/mL, “PIP 100”; 50 µg/mL, “PIP 50”;10 µg/mL, “PIP 10”) in a shaker at 37 °C. Growth was measured using optical density at 600 nm (OD600) over 7 days. Three independent experiments were performed. Data is shown as average ± SD from duplicates in a representative experiment. (XLSX) [file pone.0341420.s003.xlsx]

## Sheet: Sheet1
DAYS	OD600	(Values after 24 h were obtained from 1 in 4 dilutions)
	Mab		Mab + PIP 10		Mab + PIP 50		Mab + PIP 100
0	0.035	0.036	0.055	0.043	0.038	0.032	0.028	0.032
1	1.12	1.108	1.109	1.109	0.795	0.804	0.657	0.612
3	2.496	2.576	2.54	2.488	1.82	1.812	1.412	1.428
4	2.54	2.46	2.268	2.36	2.088	2.132	1.756	1.616
6	2.072	2.084	1.84	1.968	1.652	1.652	1.416	1.328
7	1.972	1.928	1.88	1.94	1.56	1.576	1.46	1.184
	AVE						SD
	Mab	Mab + PIP 10	Mab + PIP 50	Mab + PIP 100	% Mab PIP 100		Mab	Mab + PIP 10	Mab + PIP 50	Mab + PIP 100
0	0.0355	0.049	0.035	0.03	84.507	0	0.000707107	0.00848528	0.00424264	0.00282843
1	1.114	1.109	0.7995	0.6345	56.9569	1	0.00848528	0	0.00636396	0.0318198
3	2.536	2.514	1.816	1.42	55.9937	3	0.0565685	0.0367696	0.00565685	0.0113137
4	2.5	2.314	2.11	1.686	67.44	4	0.0565685	0.0650538	0.0311127	0.0989949
6	2.078	1.904	1.652	1.372	66.025	6	0.00848528	0.0905097	0	0.0622254
7	1.95	1.91	1.568	1.322	67.7949	7	0.0311127	0.0424264	0.0113137	0.195161
