# Supplementary material for: Piperine inhibits biofilm formation and efflux activity and dysregulates lipid metabolism in Mycobacterium abscessus
Source: PLoS One. 2026 Jan 22;21(1):e0341420. doi: 10.1371/journal.pone.0341420 (PMC12826518; doi:10.1371/journal.pone.0341420)
Supplement: S4 Fig — M. abscessus was incubated with piperine under biofilm forming conditions for 3 days. Crystal Violet assay was performed to measure adhered biofilm levels. Three independent experiments were performed. Values from a representative experiment are shown as average ± SD from triplicates. (XLSX) [file pone.0341420.s004.xlsx]

## Sheet: Sheet1
	600 nm
		Repeat 1			Repeat 2			Repeat 3
	1	2	3	4	5	6	7	8	9
	2.6073	2.3585	2.3747	2.2674	2.2154	2.0398	2.2851	1.9804	2.3046	<<< Mab
	1.187	1.0373	1.0767	1.0686	1.0569	1.0052	0.8163	0.993	0.8505	<<< PIP 10
	0.5608	0.4693	0.4714	0.4734	0.3873	0.4487	0.4444	0.4004	0.4758	<<< PIP 25
	0.1736	0.1764	0.1517	0.1559	0.176	0.1432	0.1709	0.2087	0.1977	<<< PIP 50
	Repeat 1,2,3
		PIP (µg/mL	Average	Std
		0	2.27036	0.185013
		10	1.01017	0.114798
		25	0.459056	0.0500085
		50	0.172678	0.0210449
