# Supplementary material for: Piperine inhibits biofilm formation and efflux activity and dysregulates lipid metabolism in Mycobacterium abscessus
Source: PLoS One. 2026 Jan 22;21(1):e0341420. doi: 10.1371/journal.pone.0341420 (PMC12826518; doi:10.1371/journal.pone.0341420)
Supplement: S6 Fig — Decrease in intracellular fluorescence of M. abscessus cells preloaded with EtBr and subsequently incubated with piperine at the indicated concentrations or with dimethyl sulfoxide as control. Verapamil was used as positive control. Intracellular fluorescence values at indicated time-points relative to initial time are shown as average of triplicates from a representative experiment. Three independent experiments were performed. Efflux activity is shown as percent of untreated control at 90 min. (XLSX) [file pone.0341420.s006.xlsx]

## Sheet: Efflux Graphs
Time (min)	Control									Time (min)	PIP (100)										Time (min)	PIP (200)								Time (min)	VER
							AVE	SD									AVE	SD										AVE	SD								AVE	SD
0	250	243	246	246	251	256	248.667	4.63321		0	259	260	263	264	267	259	262	3.2249			0	255	257	265	260	259	244	256.667	7.06163	0	256	251	252	308	310	303	280	29.712
15	166	170	177	175	163	165	169.333	5.68038		15	228	233	234	228	238	220	230.167	6.27429			15	231	242	236	236	232	218	232.5	8.09321	15	189	188	190	230	233	235	210.833	23.9785
30	109	113	117	116	118	116	114.833	3.3116		30	214	212	218	212	219	207	213.667	4.4121			30	220	233	225	225	221	211	222.5	7.25948	30	156	158	157	193	193	185	173.667	18.5005
60	55	62	65	69	64	60	62.5	4.76445		60	181	180	188	185	190	179	183.833	4.53505			60	203	218	211	206	211	192	206.833	8.88632	60	114	112	110	140	141	134	125.167	14.6754
90	37	43	45	45	45	45	43.3333	3.20416		90	163	152	166	166	169	169	164.167	6.3692			90	184	199	199	190	193	178	190.5	8.36062	90	87	85	94	119	121	106	102	15.7734
Time (min)	AVE					0 min							Time (min)	SD
	Control	PIP (100)	PIP (200)	VER										Control	PIP (100)	PIP (200)	VER
0	248.667	262	256.667	280		248.667	262	256.667	280				0	4.63321	3.2249	7.06163	29.712
15	169.333	230.167	232.5	210.833		248.667	262	256.667	280				15	5.68038	6.27429	8.09321	23.9785
30	114.833	213.667	222.5	173.667		248.667	262	256.667	280				30	3.3116	4.4121	7.25948	18.5005
60	62.5	183.833	206.833	125.167		248.667	262	256.667	280				60	4.76445	4.53505	8.88632	14.6754
90	43.3333	164.167	190.5	102		248.667	262	256.667	280				90	3.20416	6.3692	8.36062	15.7734
	RELATIVE FLUORESCENCE						SD
Time (min)	AVE
	Control	PIP (100)	PIP (200)	VER
0	1	1	1	1
15	0.680965	0.878499	0.905844	0.752976
30	0.461796	0.815522	0.866883	0.620238
60	0.25134	0.701654	0.805844	0.447024
90	0.174263	0.62659	0.742208	0.364286		90 min	0.0128854	0.0243099	0.0325739	0.0563336
	1-90 min	AVE				EFFLUX ACTIVITY at 90 min			AVE
	Control	PIP (100)	PIP (200)	VER		Control	PIP (100)	PIP (200)	VER
	-42.3333	0.37341	0.257792	0.635714		100	-0.88207	-0.608958	-1.50169
	RELATIVE FLUORESCENCE			(Individually)
	Control							PIP (100)							PIP (200)							VER
90 min	0.148	0.176955	0.182927	0.182927	0.179283	0.175781		0.629344	0.584615	0.631179	0.628788	0.632959	0.65251		0.721569	0.774319	0.750943	0.730769	0.745174	0.729508		0.339844	0.338645	0.373016	0.386364	0.390323	0.349835
1-90 min	0.852	0.823045	0.817073	0.817073	0.820717	0.824219		0.370656	0.415385	0.368821	0.371212	0.367041	0.34749		0.278431	0.225681	0.249057	0.269231	0.254826	0.270492		0.660156	0.661355	0.626984	0.613636	0.609677	0.650165
	0.756447	0.798834	0.797753	0.802198	0.789017	0.811429
	EFFLUX ACTIVITY at 90 min
	Control							PIP (100)							PIP (200)							VER
	112.632	103.031	102.422	101.854	104.018	101.576		48.9996	51.9989	46.2325	46.2744	46.5188	42.8245		36.8078	28.2513	31.2198	33.5616	32.2967	33.3353		87.2707	82.79	78.5938	76.4944	77.2705	80.126
	EFFLUX ACTIVITY at 90 min			AVE							SD
	Control	PIP (100)	PIP (200)	VER							Control	PIP (100)	PIP (200)	VER
	104.255	47.1415	32.5787	80.4242							0	3.08704	2.83112	4.03236

## Sheet: 0 min
Software Version	3.12.08
Experiment File Path:
Protocol File Path:
Plate Number	Plate 1
Date	2025-07-23
Time	12:30:35
Reader Type:	Synergy LX
Reader Serial Number:	2207111D
Reading Type	Reader
Procedure Details
Plate Type	96 WELL PLATE (Use plate lid)
Eject plate on completion
Read	Fluorescence Endpoint
	Full Plate
	Filter Set 1 (Red)
	Excitation: 530/25, Emission: 590/35
	Mirror: Top 570 nm, Gain: 35
	Light Source: Tungsten, Standard Dynamic Range
	Read Speed: Normal, Delay: 100 msec, Measurements/Data Point: 10
	Read Height: 8.25 mm
Results
Actual Temperature:	0
		1	2	3	4	5	6	7	8	9	10	11	12
0 min	CTRL	250	243	246	246	251	256	0	0	0	0	0	0	530/25,590/35
	PIP 100	259	260	263	264	267	259	0	0	0	0	0	0	530/25,590/35
	PIP 200	255	257	265	260	259	244	0	0	0	0	0	1	530/25,590/35
	D	2	2	0	0	2	2	0	1	2	0	2	0	530/25,590/35
	VER	256	251	252	308	310	303	3	2	1	2	1	2	530/25,590/35
	F	0	0	2	3	0	0	1	1	2	4	2	1	530/25,590/35
	G	1	3	1	0	2	3	2	0	1	4	1	2	530/25,590/35
	H	0	3	1	1	2	0	2	4	0	0	2	3	530/25,590/35

## Sheet: 15 min
Software Version	3.12.08
Experiment File Path:
Protocol File Path:
Plate Number	Plate 2
Date	2025-07-23
Time	12:52:36
Reader Type:	Synergy LX
Reader Serial Number:	2207111D
Reading Type	Reader
Procedure Details
Plate Type	96 WELL PLATE (Use plate lid)
Eject plate on completion
Read	Fluorescence Endpoint
	Full Plate
	Filter Set 1 (Red)
	Excitation: 530/25, Emission: 590/35
	Mirror: Top 570 nm, Gain: 35
	Light Source: Tungsten, Standard Dynamic Range
	Read Speed: Normal, Delay: 100 msec, Measurements/Data Point: 10
	Read Height: 8.25 mm
Results
Actual Temperature:	0
		1	2	3	4	5	6	7	8	9	10	11	12
15 min	CTRL	166	170	177	175	163	165	0	0	0	0	0	0	530/25,590/35
	PIP 100	228	233	234	228	238	220	0	0	0	0	0	0	530/25,590/35
	PIP 200	231	242	236	236	232	218	0	0	0	0	0	0	530/25,590/35
	D	0	2	0	1	0	0	0	0	0	0	0	0	530/25,590/35
	VER	189	188	190	230	233	235	1	1	2	1	1	0	530/25,590/35
	F	1	0	2	1	2	1	1	0	1	0	0	0	530/25,590/35
	G	1	0	1	2	1	0	1	2	2	0	1	1	530/25,590/35
	H	2	2	1	1	1	2	3	0	1	1	1	1	530/25,590/35

## Sheet: 30 min
Software Version	3.12.08
Experiment File Path:
Protocol File Path:
Plate Number	Plate 3
Date	2025-07-23
Time	13:07:55
Reader Type:	Synergy LX
Reader Serial Number:	2207111D
Reading Type	Reader
Procedure Details
Plate Type	96 WELL PLATE (Use plate lid)
Eject plate on completion
Read	Fluorescence Endpoint
	Full Plate
	Filter Set 1 (Red)
	Excitation: 530/25, Emission: 590/35
	Mirror: Top 570 nm, Gain: 35
	Light Source: Tungsten, Standard Dynamic Range
	Read Speed: Normal, Delay: 100 msec, Measurements/Data Point: 10
	Read Height: 8.25 mm
Results
Actual Temperature:	0
		1	2	3	4	5	6	7	8	9	10	11	12
30 min	CTRL	109	113	117	116	118	116	0	0	0	0	0	0	530/25,590/35
	PIP 100	214	212	218	212	219	207	0	0	0	0	0	0	530/25,590/35
	PIP 200	220	233	225	225	221	211	0	0	0	0	0	0	530/25,590/35
	D	0	1	0	1	0	0	0	0	1	0	1	0	530/25,590/35
	VER	156	158	157	193	193	185	1	0	0	2	2	0	530/25,590/35
	F	3	0	3	0	0	2	2	0	0	0	0	0	530/25,590/35
	G	0	3	2	1	3	1	1	1	1	2	1	1	530/25,590/35
	H	2	0	3	1	2	1	1	2	1	0	0	0	530/25,590/35

## Sheet: 60 min
Software Version	3.12.08
Experiment File Path:
Protocol File Path:
Plate Number	Plate 4
Date	2025-07-23
Time	13:42:20
Reader Type:	Synergy LX
Reader Serial Number:	2207111D
Reading Type	Reader
Procedure Details
Plate Type	96 WELL PLATE (Use plate lid)
Eject plate on completion
Read	Fluorescence Endpoint
	Full Plate
	Filter Set 1 (Red)
	Excitation: 530/25, Emission: 590/35
	Mirror: Top 570 nm, Gain: 35
	Light Source: Tungsten, Standard Dynamic Range
	Read Speed: Normal, Delay: 100 msec, Measurements/Data Point: 10
	Read Height: 8.25 mm
Results
Actual Temperature:	0
		1	2	3	4	5	6	7	8	9	10	11	12
60 min	CTRL	55	62	65	69	64	60	0	0	0	0	0	0	530/25,590/35
	PIP 100	181	180	188	185	190	179	0	0	0	0	0	0	530/25,590/35
	PIP 200	203	218	211	206	211	192	0	0	0	0	0	0	530/25,590/35
	D	0	0	0	0	1	0	0	0	0	0	0	0	530/25,590/35
	VER	114	112	110	140	141	134	0	0	2	3	1	1	530/25,590/35
	F	0	0	2	1	2	1	1	1	3	2	3	0	530/25,590/35
	G	2	0	2	1	2	2	0	1	2	1	2	1	530/25,590/35
	H	1	0	2	0	1	2	0	2	3	1	2	2	530/25,590/35

## Sheet: 90 min
Software Version	3.12.08
Experiment File Path:
Protocol File Path:
Plate Number	Plate 5
Date	2025-07-23
Time	14:09:38
Reader Type:	Synergy LX
Reader Serial Number:	2207111D
Reading Type	Reader
Procedure Details
Plate Type	96 WELL PLATE (Use plate lid)
Eject plate on completion
Read	Fluorescence Endpoint
	Full Plate
	Filter Set 1 (Red)
	Excitation: 530/25, Emission: 590/35
	Mirror: Top 570 nm, Gain: 35
	Light Source: Tungsten, Standard Dynamic Range
	Read Speed: Normal, Delay: 100 msec, Measurements/Data Point: 10
	Read Height: 8.25 mm
Results
Actual Temperature:	0
		1	2	3	4	5	6	7	8	9	10	11	12
90 min	CTRL	37	43	45	45	45	45	0	0	0	0	0	0	530/25,590/35
	PIP 100	163	152	166	166	169	169	0	0	0	0	0	0	530/25,590/35
	PIP 200	184	199	199	190	193	178	0	0	0	0	1	0	530/25,590/35
	D	1	0	0	0	0	1	0	0	1	0	0	0	530/25,590/35
	VER	87	85	94	119	121	106	1	1	1	2	1	0	530/25,590/35
	F	3	3	2	2	3	2	0	0	2	1	2	0	530/25,590/35
	G	0	1	1	1	1	5	2	2	1	3	2	3	530/25,590/35
	H	2	2	2	0	1	1	3	2	1	1	1	3	530/25,590/35
