# Supplementary material for: Piperine inhibits biofilm formation and efflux activity and dysregulates lipid metabolism in Mycobacterium abscessus
Source: PLoS One. 2026 Jan 22;21(1):e0341420. doi: 10.1371/journal.pone.0341420 (PMC12826518; doi:10.1371/journal.pone.0341420)
Supplement: S1 Table — Radioactivity in TAG is shown as a percent of radioactivity in the respective total lipid extract. Average ± SD of duplicates from a representative experiment is shown. Mab, M. abscessus; PIP, piperine. (XLSX) [file pone.0341420.s007.xlsx]

## Sheet: Sheet1
			DPM
		DPM in Total Lipids Loaded on TLC lane	TAG					DPM in Total Lipids Loaded on TLC lane	Ave TAG	SD TAG
Log-Phase	Mab	50000	2959			Log-Phase	Mab	50000	3217.5	365.574
	Mab	50000	3476				Mab + PIP	50000	2121	421.436
	Mab + PIP	50000	1823			Biofilm	Mab	50000	2404.5	2.12132
	Mab + PIP	50000	2419				Mab + PIP	50000	515.5	43.1335
						PERCENT OF TOTAL LIPIDS		AVE	SD
Biofilm	Mab	50000	2403					TAG
	Mab	50000	2406			Log-Phase	Mab	6.435	0.731148
							Mab + PIP	4.242	0.842871
	Mab + PIP	50000	546			Biofilm	Mab	4.809	0.00424264
	Mab + PIP	50000	485				Mab + PIP	1.031	0.086267
