# Supplementary material for: Piperine inhibits biofilm formation and efflux activity and dysregulates lipid metabolism in Mycobacterium abscessus
Source: PLoS One. 2026 Jan 22;21(1):e0341420. doi: 10.1371/journal.pone.0341420 (PMC12826518; doi:10.1371/journal.pone.0341420)
Supplement: S2 Table — Radioactivity in TMM and PE is shown as a percent of radioactivity in the respective total lipid extract. Average ± SD of duplicates from a representative experiment is shown. Mab, M. abscessus; PIP, piperine. (XLSX) [file pone.0341420.s008.xlsx]

## Sheet: Sheet1
			DPM	DPM
		DPM in Total Lipids Loaded on TLC lane	TMM	PE				DPM in Total Lipids Loaded on TLC lane	Ave TMM	Ave PE		SD TMM	SD PE
Log-Phase	Mab	50000	325	3148		Log-Phase	Mab	50000	369	3303		62.2254	219.203
	Mab	50000	413	3458			Mab + PIP	50000	355	2775		22.6274	21.2132
	Mab + PIP	50000	339	2790		Biofilm	Mab	50000	1329	9684.5		106.066	590.434
	Mab + PIP	50000	371	2760			Mab + PIP	50000	663	15716		39.598	8.48528
						PERCENT OF TOTAL LIPIDS		AVE				SD
Biofilm	Mab	50000	1404	10102				TMM	PE			TMM	PE
	Mab	50000	1254	9267		Log-Phase	Mab	0.738	6.606			0.124451	0.438406
							Mab + PIP	0.71	5.55			0.0452548	0.0424264
	Mab + PIP	50000	691	15722		Biofilm	Mab	2.658	19.369			0.212132	1.18087
	Mab + PIP	50000	635	15710			Mab + PIP	1.326	31.432			0.079196	0.0169706
